# Supplementary material for: From Cellular Radiosensitivity to Precision Radiotherapy: Integrating Functional Assays, Genomics, and Clinical Modeling
Source: Cancers (Basel). 2026 Jun 2;18(11):1823. doi: 10.3390/cancers18111823 (PMC13256976; doi:10.3390/cancers18111823)
Supplement: Supplementary file 1 [file cancers-18-01823-s001.zip]

Archive with 1 entries (1 files):
- cancers-4305401-supplementary.pdf
